# Supplementary material for: TRAF4 is crucial for ST2+ memory Th2 cell expansion in IL-33–driven airway inflammation
Source: JCI Insight. 2023 Sep 22;8(18):e169736. doi: 10.1172/jci.insight.169736 (PMC10561728; doi:10.1172/jci.insight.169736)
Supplement: Supporting data values [file jciinsight-8-169736-s064.xlsx]

## Sheet: Fig1D
	UT				IL33
Traf4fl/fl	25	20	25	28	50	44	46	52
CD4cre-Traf4fl/fl	27	24	29	32	34	36	40	30

## Sheet: Fig1F
	UT				IL33
Traf4fl/fl	25	20	25	28	50	44	46	52
CD4cre-Traf4fl/fl	27	24	29	32	34	36	40	30

## Sheet: Fig1H
Traf4fl/fl	45	44	51	41
CD4cre-Traf4fl/fl	26	23	26	22

## Sheet: Fig1J
	UT				IL33
Traf4fl/fl	10.1	10.4	10.2		11.9	11	11.5
CD4cre-Traf4fl/fl	10.3	10.5	10.4		11.2	11.8	11.4

## Sheet: Fig1K
	UT				IL33
Traf4fl/fl	100	123	121	133	250	213	245	234		IL-5
CD4cre-Traf4fl/fl	111	130	115	120	156	170	160	148
	UT				IL33
Traf4fl/fl	130	124	115	123	4266	4500	4321	4003		IL-13
CD4cre-Traf4fl/fl	110	120	110	112	1900	2133	2800	2431

## Sheet: Fig2C
	UT					IL33
Traf4fl/fl	0	0	0	0	0	3	3	2.5	2.5	3.5
CD4cre-Traf4fl/fl	0	0	0	0	0	1.5	1	2	2	2.5

## Sheet: Fig2E
	UT					IL33
Traf4fl/fl	0.33	0.23	0.2	0.3	0.23	4	5.2	3.5	4.1	4.6		Total leukocytes
CD4cre-Traf4fl/fl	0.21	0.22	0.34	0.4	0.22	2.4	2.1	3	2.5	3.1
	UT					IL33
Traf4fl/fl	0	0	0	0	0	2.4	2.8	2.7	3	3.1		Eosinophils
CD4cre-Traf4fl/fl	0	0	0	0	0	1.5	1.2	1.7	1.57	2.1

## Sheet: Fig2G
	FOXP3-				FOXP3+
Traf4fl/fl	60	72	65	55	18	19	25	20		IL13+
CD4cre-Traf4fl/fl	43	51	45	35	8	15	12	10
Traf4fl/fl	60	62	66	72		Ki-67+
CD4cre-Traf4fl/fl	44	35	25	43

## Sheet: Fig2I
Traf4fl/fl	80	76	66	72
CD4cre-Traf4fl/fl	76	87	73	80

## Sheet: Fig2J
	UT			IL33
Traf4fl/fl	29	66	71	420	345	253		IL5
CD4cre-Traf4fl/fl	54	68	34	231	160	190
Traf4fl/fl	120	345	156	1867	3000	2650		IL13
CD4cre-Traf4fl/fl	101	150	200	1243	1450	1721

[truncated: 20 more sheets: Fig3B, Fig3C, Fig3E, Fig3G, Fig3I, Fig3J, Fig4C, Fig4D, Fig4F, Fig5E, Fig5F, Supp Fig 2B, Supp Fig 3B, Supp Fig 3C, Supp 4A, Supp 4B, Supp 5B, Supp 5C, Supp 7A, Supp 7B]
